# Supplementary material for: Obstructive Tracheobronchitis in Influenza-Associated Pulmonary Aspergillosis
Source: Diagnostics (Basel). 2024 Jul 28;14(15):1628. doi: 10.3390/diagnostics14151628 (PMC11311288; doi:10.3390/diagnostics14151628)
Supplement: Supplementary file 1 [file diagnostics-14-01628-s001.zip]

Archive with 3 entries (3 files):
- supplement file -Figure S2.pdf
- supplement file -Figure S3.pdf
- supplement file- Figure S1.pdf
